# Supplementary material for: Characterization of Inducible HSP70 Genes in an Antarctic Yeast, Glaciozyma antarctica PI12, in Response to Thermal Stress
Source: Microorganisms. 2021 Sep 30;9(10):2069. doi: 10.3390/microorganisms9102069 (PMC8540855; doi:10.3390/microorganisms9102069)
Supplement: Supplementary file 1 [file microorganisms-09-02069-s001.zip]

Archive with 1 entries (1 files):
- microorganisms-1328239-supplementary.pdf
